# Supplementary material for: Analysis of Phosphatase Activity in a Droplet-Based Microfluidic Chip
Source: Biosensors (Basel). 2022 Sep 8;12(9):740. doi: 10.3390/bios12090740 (PMC9496282; doi:10.3390/bios12090740)
Supplement: Supplementary file 1 [file biosensors-12-00740-s001.zip]

Archive with 1 entries (1 files):
- biosensors-1861966-supplementary.pdf
